# Supplementary material for: Invariant Spatial Pattern Across Mediterranean Scrublands in the Iberian Pear (Pyrus bourgaeana)
Source: Ecol Evol. 2025 Jan 18;15(1):e70757. doi: 10.1002/ece3.70757 (PMC11748438; doi:10.1002/ece3.70757)
Supplement: Supplementary file 1 — Data S1. [file ECE3-15-e70757-s001.xlsx]

## Sheet: Tree Coordinates
Location of Pyrus bourgaeana in five populations of the protected natural area of ​​Doñana
Coordinate reference system	WGS 84 / UTM zone 29N
Population	Tree ID	X	Y
Hato Ratón	1	737035	4.11748e+06
Hato Ratón	2	737333	4.1177e+06
Hato Ratón	3	737232	4.11779e+06
Hato Ratón	4	737123	4.11765e+06
Hato Ratón	5	737067	4.11766e+06
Hato Ratón	6	737515	4.11828e+06
Hato Ratón	7	737521	4.11833e+06
Hato Ratón	8	737852	4.1185e+06
Hato Ratón	9	737593	4.11847e+06
Hato Ratón	10	736408	4.11727e+06
Hato Ratón	11	737087	4.11771e+06
Hato Ratón	12	737055	4.11764e+06
Hato Ratón	13	737084	4.11771e+06
Hato Ratón	14	737040	4.11773e+06
Hato Ratón	15	737052	4.11775e+06
Hato Ratón	16	737706	4.11849e+06
Hato Ratón	17	737589	4.11804e+06
Hato Ratón	18	737660	4.11836e+06
Hato Ratón	19	737351	4.1185e+06
Hato Ratón	20	737274	4.11829e+06
Hato Ratón	21	737187	4.11778e+06
Hato Ratón	22	737231	4.11779e+06
Hato Ratón	23	737282	4.11775e+06
Hato Ratón	24	737308	4.11773e+06
Hato Ratón	25	737404	4.11791e+06
Hato Ratón	26	737442	4.11796e+06
Hato Ratón	27	736380	4.11744e+06
Hato Ratón	28	736810	4.1173e+06
Hato Ratón	29	736578	4.11718e+06
Hato Ratón	30	736569	4.11718e+06
Hato Ratón	31	736568	4.11717e+06
Hato Ratón	32	736572	4.11717e+06
Hato Ratón	33	737335	4.11836e+06
Hato Ratón	34	737355	4.11815e+06
Hato Ratón	35	737112	4.11766e+06
Hato Ratón	36	737119	4.11765e+06
Hato Ratón	37	737133	4.11766e+06
Hato Ratón	38	737132	4.11766e+06
Hato Ratón	39	737143	4.11766e+06
Hato Ratón	40	737130	4.11764e+06
Hato Ratón	41	737119	4.11764e+06
Hato Ratón	42	737119	4.11764e+06
Hato Ratón	43	737121	4.11765e+06
Hato Ratón	44	737123	4.11765e+06
Hato Ratón	45	737044	4.11774e+06
Hato Ratón	46	737040	4.11774e+06
Hato Ratón	47	737041	4.11774e+06
Hato Ratón	48	737042	4.11774e+06
Hato Ratón	49	737042	4.11774e+06
Hato Ratón	50	737047	4.11775e+06
Hato Ratón	51	737045	4.11774e+06
Hato Ratón	52	737045	4.11775e+06
Hato Ratón	53	737048	4.11775e+06
Hato Ratón	54	737055	4.11775e+06
Hato Ratón	55	737055	4.11775e+06
Hato Ratón	56	737054	4.11775e+06
Hato Ratón	57	737052	4.11775e+06
Hato Ratón	58	737053	4.11775e+06
Hato Ratón	59	737057	4.11774e+06
Hato Ratón	60	737055	4.11774e+06
Hato Ratón	61	737054	4.11774e+06
Hato Ratón	62	737053	4.11775e+06
Hato Ratón	63	737050	4.11774e+06
Hato Ratón	64	737048	4.11774e+06
Hato Ratón	65	737041	4.11774e+06
Hato Ratón	66	737043	4.11773e+06
Hato Ratón	67	737046	4.11774e+06
Hato Ratón	68	737047	4.11774e+06
Hato Ratón	69	737050	4.11775e+06
Hato Ratón	70	737542	4.11829e+06
Hato Ratón	71	737086	4.1177e+06
Hato Ratón	72	736402	4.11728e+06
Hato Ratón	73	737273	4.11828e+06
Hato Ratón	74	737273	4.11828e+06
Hato Ratón	75	737275	4.11828e+06
Hato Ratón	76	737347	4.11814e+06
Hato Ratón	77	737846	4.1185e+06
Hato Ratón	78	737846	4.11849e+06
Hato Ratón	79	737850	4.11849e+06
Hato Ratón	80	737841	4.11849e+06
Hato Ratón	81	737842	4.1185e+06
Hato Ratón	82	737701	4.11849e+06
Hato Ratón	83	737694	4.11849e+06
Hato Ratón	84	737691	4.11847e+06
Hato Ratón	85	737683	4.11847e+06
Hato Ratón	86	737421	4.11794e+06
Hato Ratón	87	737035	4.11748e+06
Hato Ratón	88	737120	4.11765e+06
Hato Ratón	89	737121	4.11765e+06
Hato Ratón	90	737188	4.11778e+06
Hato Ratón	91	737189	4.11778e+06
Hato Ratón	92	737189	4.11778e+06
Hato Ratón	93	737190	4.11778e+06
Hato Ratón	94	737191	4.11778e+06
Hato Ratón	95	737330	4.11773e+06
Hato Ratón	96	737273	4.1178e+06
Hato Ratón	97	736422	4.11727e+06
Hato Ratón	98	736425	4.11727e+06
Hato Ratón	99	736425	4.11727e+06
Hato Ratón	100	736813	4.11731e+06
Hato Ratón	101	736686	4.1171e+06
Hato Ratón	102	736567	4.11717e+06
Hato Ratón	103	736564	4.11717e+06
Hato Ratón	104	736572	4.11718e+06
Hato Ratón	105	736578	4.11718e+06
Hato Ratón	106	736576	4.11717e+06
Hato Ratón	107	736617	4.11716e+06
Hato Ratón	108	736725	4.11711e+06
Hato Ratón	109	736727	4.11711e+06
Hato Ratón	110	736727	4.11711e+06
Hato Ratón	111	736732	4.1171e+06
Hato Ratón	112	736730	4.1171e+06
Hato Ratón	113	737052	4.11775e+06
Hato Ratón	114	737057	4.11775e+06
Hato Ratón	115	737056	4.11774e+06
Hato Ratón	116	737052	4.11775e+06
Hato Ratón	117	736858	4.11715e+06
Hato Ratón	118	736855	4.11715e+06
Hato Ratón	119	737119	4.11744e+06
Hato Ratón	120	737119	4.11744e+06
Hato Ratón	121	736831	4.11714e+06
Hato Ratón	122	736829	4.11714e+06
Hato Ratón	123	736827	4.11714e+06
Hato Ratón	124	736828	4.11714e+06
Hato Ratón	125	736830	4.11714e+06
Hato Ratón	126	736834	4.11714e+06
Hato Ratón	127	736819	4.11713e+06
Hato Ratón	128	736817	4.11713e+06
Hato Ratón	129	737091	4.11725e+06
Hato Ratón	130	737074	4.11724e+06
Hato Ratón	131	737063	4.11722e+06
Hato Ratón	132	737062	4.11722e+06
Hato Ratón	133	737068	4.11722e+06
Hato Ratón	134	737042	4.11718e+06
Hato Ratón	135	736975	4.11722e+06
Hato Ratón	136	737059	4.11717e+06
Hato Ratón	137	736800	4.11709e+06
Hato Ratón	138	737052	4.11775e+06
Hinojos	139	730061	4.12169e+06
Hinojos	140	730165	4.12173e+06
Hinojos	141	730266	4.12196e+06
Hinojos	142	729899	4.12164e+06
Hinojos	143	730135	4.12197e+06
Hinojos	144	730428	4.12223e+06
Hinojos	145	730240	4.12182e+06
Hinojos	146	730211	4.12178e+06
Hinojos	147	729651	4.12149e+06
Hinojos	148	732259	4.12333e+06
Hinojos	149	731825	4.12341e+06
Hinojos	150	731825	4.12341e+06
Hinojos	151	732259	4.12331e+06
Hinojos	152	729361	4.122e+06
Hinojos	153	729358	4.12199e+06
Hinojos	154	729360	4.12199e+06
Hinojos	155	729354	4.122e+06
Hinojos	156	729351	4.12201e+06
Hinojos	157	729353	4.122e+06
Hinojos	158	730060	4.12169e+06
Hinojos	159	730169	4.12173e+06
Hinojos	160	730186	4.12177e+06
Hinojos	161	730188	4.12176e+06
Hinojos	162	730218	4.12178e+06
Hinojos	163	730202	4.12178e+06
Hinojos	164	730223	4.12181e+06
Hinojos	165	730223	4.1218e+06
Hinojos	166	730207	4.12181e+06
Hinojos	167	730228	4.12182e+06
Hinojos	168	730138	4.12198e+06
Hinojos	169	730136	4.12197e+06
Hinojos	170	730134	4.12197e+06
Hinojos	171	730134	4.12197e+06
Hinojos	172	730352	4.12216e+06
Hinojos	173	730346	4.12215e+06
Hinojos	174	730382	4.1222e+06
Hinojos	175	730393	4.12222e+06
Hinojos	176	731825	4.1234e+06
Hinojos	177	731825	4.1234e+06
Hinojos	178	731826	4.1234e+06
Hinojos	179	731832	4.12339e+06
Hinojos	180	731837	4.12339e+06
Hinojos	181	731839	4.1234e+06
Hinojos	182	731839	4.1234e+06
Hinojos	183	731838	4.1234e+06
Hinojos	184	731832	4.1234e+06
Hinojos	185	731833	4.12341e+06
Hinojos	186	731834	4.12341e+06
Hinojos	187	731841	4.1234e+06
Hinojos	188	731841	4.1234e+06
Hinojos	189	731842	4.1234e+06
Hinojos	190	731843	4.12341e+06
Hinojos	191	731843	4.1234e+06
Hinojos	192	731845	4.12341e+06
Hinojos	193	731849	4.12341e+06
Hinojos	194	731849	4.12341e+06
Hinojos	195	731850	4.12341e+06
Hinojos	196	731852	4.12341e+06
Hinojos	197	731853	4.12341e+06
Hinojos	198	731853	4.12341e+06
Hinojos	199	731852	4.12341e+06
Hinojos	200	731850	4.12341e+06
Hinojos	201	731851	4.12342e+06
Hinojos	202	731850	4.12342e+06
Hinojos	203	731848	4.12342e+06
Hinojos	204	731845	4.12341e+06
Hinojos	205	731841	4.12341e+06
Hinojos	206	731836	4.12341e+06
Hinojos	207	731833	4.12342e+06
Hinojos	208	732283	4.12347e+06
Hinojos	209	731843	4.12342e+06
Hinojos	210	732273	4.12345e+06
Hinojos	211	732251	4.12331e+06
Hinojos	212	730738	4.12261e+06
Hinojos	213	730752	4.12267e+06
Hinojos	214	730702	4.12268e+06
Hinojos	215	730805	4.12259e+06
Hinojos	216	730823	4.12259e+06
Hinojos	217	730820	4.12259e+06
Hinojos	218	732299	4.12323e+06
Hinojos	219	732251	4.12316e+06
Hinojos	220	732218	4.12317e+06
Hinojos	221	732184	4.12317e+06
Hinojos	222	732182	4.12317e+06
Hinojos	223	732176	4.12317e+06
Hinojos	224	732225	4.12322e+06
Hinojos	225	732264	4.12317e+06
Hinojos	226	732022	4.12314e+06
Hinojos	227	732033	4.12314e+06
Hinojos	228	732028	4.1232e+06
Hinojos	229	731993	4.12311e+06
Hinojos	230	731412	4.12295e+06
Hinojos	231	731411	4.12295e+06
Hinojos	232	732349	4.12319e+06
Hinojos	233	732340	4.12318e+06
Hinojos	234	732334	4.12317e+06
Matasgordas	235	728242	4111221
Matasgordas	236	728243	4111228
Matasgordas	237	728243	4111231
Matasgordas	238	728253	4111237
Matasgordas	239	728245	4111238
Matasgordas	240	728240	4.11124e+06
Matasgordas	241	728215	4111265
Matasgordas	242	728199	4111298
Matasgordas	243	728257	4111230
Matasgordas	244	728266	4.11124e+06
Matasgordas	245	728265	4111232
Matasgordas	246	728226	4111384
Matasgordas	247	728232	4111234
Matasgordas	248	728233	4111233
Matasgordas	249	728301	4111307
Matasgordas	250	728076	4111581
Matasgordas	251	728063	4111597
Matasgordas	252	728051	4111585
Matasgordas	253	727741	4111627
Matasgordas	254	727726	4111614
Matasgordas	255	727721	4111604
Matasgordas	256	727605	4111457
Matasgordas	257	727608	4111440
Matasgordas	258	727596	4111448
Matasgordas	259	727629	4.11143e+06
Matasgordas	260	727701	4111448
Matasgordas	261	727701	4111468
Matasgordas	262	727700	4111451
Matasgordas	263	727705	4111450
Matasgordas	264	727708	4111448
Matasgordas	265	727705	4111462
Matasgordas	266	727707	4.11143e+06
Matasgordas	267	727703	4111443
Matasgordas	268	727677	4111008
Matasgordas	269	727659	4111015
Matasgordas	270	727679	4111015
Matasgordas	271	727624	4111305
Matasgordas	272	727595	4111378
Matasgordas	273	727592	4111377
Matasgordas	274	727929	4111367
Matasgordas	275	727868	4111510
Matasgordas	276	728117	4111352
Matasgordas	277	728039	4111122
Matasgordas	278	728035	4111129
Matasgordas	279	728030	4111135
Matasgordas	280	727967	4111476
Matasgordas	281	728243	4111140
Matasgordas	282	728068	4112417
Matasgordas	283	728494	4112092
Matasgordas	284	728915	4111807
Matasgordas	285	728260	4111925
Matasgordas	286	727573	4111853
Matasgordas	287	727104	4111809
Matasgordas	288	727833	4112129
Matasgordas	289	726912	4112625
Matasgordas	290	728102	4110904
Matasgordas	291	728145	4110783
Matasgordas	292	728149	4110777
Matasgordas	293	728145	4110772
Matasgordas	294	728141	4110770
Matasgordas	295	728156	4110776
Matasgordas	296	728496	4111379
Matasgordas	297	728540	4111438
Matasgordas	298	728710	4111356
Matasgordas	299	728384	4111599
Matasgordas	300	728168	4111877
Matasgordas	301	728191	4111901
Matasgordas	302	728246	4111932
Matasgordas	303	728250	4111922
Matasgordas	304	727929	4112348
Matasgordas	305	728154	4112209
Matasgordas	306	728126	4112155
Matasgordas	307	727977	4112003
Matasgordas	308	727980	4112007
Matasgordas	309	727988	4112002
Matasgordas	310	727985	4112000
Matasgordas	311	728606	4111563
Matasgordas	312	728612	4111562
Matasgordas	313	728552	4111742
Matasgordas	314	728416	4111952
Matasgordas	315	728413	4111941
Matasgordas	316	728401	4111943
Matasgordas	317	728681	4.11156e+06
Matasgordas	318	728713	4111640
Matasgordas	319	728938	4111643
Matasgordas	320	728163	4112506
Matasgordas	321	728169	4112515
Matasgordas	322	728534	4112452
Matasgordas	323	728323	4112093
Matasgordas	324	728638	4112234
Matasgordas	325	728069	4112407
Matasgordas	326	728073	4112409
Matasgordas	327	728080	4112416
Matasgordas	328	728072	4112420
Matasgordas	329	728064	4112414
Matasgordas	330	727271	4112461
Matasgordas	331	727279	4112455
Matasgordas	332	727630	4112362
Matasgordas	333	727581	4112442
Matasgordas	334	727577	4112446
Matasgordas	335	727421	4112644
Matasgordas	336	727410	4112650
Matasgordas	337	727407	4112658
Matasgordas	338	727401	4112658
Matasgordas	339	727398	4112657
Matasgordas	340	727394	4112650
Matasgordas	341	727582	4112769
Matasgordas	342	727689	4112663
Matasgordas	343	727668	4112637
Matasgordas	344	727655	4112644
Matasgordas	345	727656	4112646
Matasgordas	346	727664	4112620
Matasgordas	347	727579	4112693
Matasgordas	348	727725	4112600
Matasgordas	349	727708	4112545
Matasgordas	350	727700	4112532
Matasgordas	351	727862	4112636
Matasgordas	352	727978	4112482
Matasgordas	353	727972	4112484
Matasgordas	354	727972	4112479
Matasgordas	355	727968	4112478
Matasgordas	356	727733	4112946
Matasgordas	357	727738	4112940
Matasgordas	358	727738	4112942
Matasgordas	359	727741	4112938
Matasgordas	360	727711	4113003
Matasgordas	361	727715	4113004
Matasgordas	362	727793	4112921
Matasgordas	363	727786	4.1129e+06
Matasgordas	364	728239	4112954
Matasgordas	365	728241	4112959
Matasgordas	366	728254	4112952
Matasgordas	367	728256	4112946
Matasgordas	368	728256	4112942
Matasgordas	369	728256	4112941
Matasgordas	370	728265	4112943
Matasgordas	371	728269	4112945
Matasgordas	372	728272	4112943
Matasgordas	373	728269	4112951
Matasgordas	374	728262	4112963
Matasgordas	375	727934	4112831
Matasgordas	376	727859	4112752
Matasgordas	377	727864	4112735
Matasgordas	378	728042	4.11268e+06
Matasgordas	379	728034	4112679
Matasgordas	380	728024	4112685
Matasgordas	381	728025	4112690
Matasgordas	382	728112	4112749
Matasgordas	383	728007	4112512
Matasgordas	384	727693	4113001
Matasgordas	385	726851	4112750
Matasgordas	386	728152	4110778
Matasgordas	387	727746	4111628
Matasgordas	388	727689	4111603
Matasgordas	389	726984	4.11133e+06
Matasgordas	390	726863	4112737
Matasgordas	391	727866	4112645
Matasgordas	392	725881	4112704
Matasgordas	393	725890	4112674
Matasgordas	394	725904	4112699
Matasgordas	395	725939	4112705
Matasgordas	396	725940	4112699
Matasgordas	397	725971	4112645
Matasgordas	398	725959	4112629
Matasgordas	399	725963	4112624
Matasgordas	400	726039	4112620
Matasgordas	401	726037	4112711
Matasgordas	402	726038	4.11271e+06
Matasgordas	403	726048	4112690
Matasgordas	404	726225	4112727
Matasgordas	405	726437	4112276
Matasgordas	406	726102	4112321
Matasgordas	407	726105	4112324
Matasgordas	408	726157	4112418
Matasgordas	409	726159	4112422
Matasgordas	410	726155	4.11242e+06
Matasgordas	411	726155	4112425
Matasgordas	412	726156	4112427
Matasgordas	413	726157	4112427
Matasgordas	414	726160	4112429
Matasgordas	415	726158	4112430
Matasgordas	416	726155	4112431
Matasgordas	417	726152	4112427
Matasgordas	418	726152	4.11242e+06
Matasgordas	419	726152	4112422
Matasgordas	420	726151	4112422
Matasgordas	421	726152	4112421
Matasgordas	422	726151	4112420
Matasgordas	423	726150	4112420
Matasgordas	424	726137	4112433
Matasgordas	425	726045	4112375
Matasgordas	426	725742	4112358
Matasgordas	427	725740	4112359
Matasgordas	428	726955	4110987
Matasgordas	429	726149	4112434
Matasgordas	430	726170	4112144
Matasgordas	431	726164	4112141
Matasgordas	432	727190	4111593
Matasgordas	433	727042	4.11189e+06
Matasgordas	434	728723	4113107
Matasgordas	435	728772	4113169
Matasgordas	436	728778	4113200
Matasgordas	437	728721	4113132
Matasgordas	438	728686	4113167
Matasgordas	439	728725	4113261
Matasgordas	440	729674	4113536
Matasgordas	441	729674	4113530
Matasgordas	442	729671	4113523
Matasgordas	443	729681	4113530
Matasgordas	444	729753	4113498
Matasgordas	445	729776	4113488
Matasgordas	446	729770	4113479
Matasgordas	447	729791	4113475
Matasgordas	448	729795	4113472
Matasgordas	449	729848	4113415
Matasgordas	450	729898	4112825
Matasgordas	451	729890	4112825
Matasgordas	452	729755	4112795
Matasgordas	453	729756	4112826
Matasgordas	454	729316	4112783
Matasgordas	455	729078	4113209
Matasgordas	456	729085	4113209
Matasgordas	457	729093	4113209
Matasgordas	458	729419	4113486
Matasgordas	459	729417	4113485
Matasgordas	460	729441	4113444
Matasgordas	461	729241	4113059
Matasgordas	462	729663	4113132
Matasgordas	463	729374	4113060
Matasgordas	464	729666	4113317
Matasgordas	465	729744	4113302
Matasgordas	466	729737	4113313
Matasgordas	467	729731	4113317
Matasgordas	468	729727	4113315
Matasgordas	469	729872	4113020
Matasgordas	470	729612	4112484
Matasgordas	471	729611	4112490
Matasgordas	472	729667	4112515
Matasgordas	473	729681	4112598
Matasgordas	474	729723	4112601
Matasgordas	475	730078	4112635
Matasgordas	476	730460	4112791
Matasgordas	477	729422	4113488
Matasgordas	478	730363	4112675
Matasgordas	479	729481	4.11274e+06
Matasgordas	480	729877	4.11282e+06
Matasgordas	481	729873	4.11283e+06
Matasgordas	482	729870	4.11283e+06
Matasgordas	483	729865	4.11282e+06
Matasgordas	484	729311	4.11279e+06
Reserva	485	727644	4.09605e+06
Reserva	486	727302	4.09701e+06
Reserva	487	727300	4.09706e+06
Reserva	488	727303	4.09706e+06
Reserva	489	727301	4.09706e+06
Reserva	490	727298	4.09705e+06
Reserva	491	727301	4.09705e+06
Reserva	492	727299	4.09705e+06
Reserva	493	727303	4.09706e+06
Reserva	494	727302	4.09705e+06
Reserva	495	726982	4.0968e+06
Reserva	496	727392	4.09734e+06
Reserva	497	727189	4.10025e+06
Reserva	498	727594	4.10156e+06
Reserva	499	727630	4.10114e+06
Reserva	500	727501	4.10081e+06
Reserva	501	727499	4.10081e+06
Reserva	502	727400	4.09733e+06
Reserva	503	727403	4.09734e+06
Reserva	504	727401	4.09735e+06
Reserva	505	727444	4.09804e+06
Reserva	506	727161	4.09701e+06
Reserva	507	727602	4.09943e+06
Reserva	508	727598	4.09943e+06
Reserva	509	727602	4.09943e+06
Reserva	510	727598	4.09942e+06
Reserva	511	727599	4.09942e+06
Reserva	512	727601	4.09942e+06
Reserva	513	727601	4.09942e+06
Reserva	514	727606	4.09942e+06
Reserva	515	727603	4.09942e+06
Reserva	516	727608	4.09942e+06
Reserva	517	727609	4.09942e+06
Reserva	518	727614	4.09942e+06
Reserva	519	727617	4.09942e+06
Reserva	520	727617	4.09942e+06
Reserva	521	727618	4.09942e+06
Reserva	522	727620	4.09942e+06
Reserva	523	727607	4.09943e+06
Reserva	524	727161	4.09701e+06
Reserva	525	727160	4.09701e+06
Reserva	526	727158	4.09701e+06
Reserva	527	727157	4.09701e+06
Reserva	528	727156	4.09701e+06
Reserva	529	727157	4.09701e+06
Reserva	530	727159	4.09701e+06
Reserva	531	727160	4.09701e+06
Reserva	532	727161	4.09701e+06
Reserva	533	727159	4.097e+06
Reserva	534	727161	4.097e+06
Reserva	535	727158	4.097e+06
Reserva	536	727280	4.097e+06
Reserva	537	727293	4.09701e+06
Reserva	538	727301	4.09701e+06
Reserva	539	727437	4.09805e+06
Reserva	540	727433	4.09804e+06
Reserva	541	727435	4.09805e+06
Reserva	542	727432	4.09804e+06
Reserva	543	727430	4.09805e+06
Reserva	544	727429	4.09805e+06
Reserva	545	727436	4.09805e+06
Reserva	546	727428	4.09805e+06
Reserva	547	727433	4.09806e+06
Reserva	548	727431	4.09806e+06
Reserva	549	727453	4.09806e+06
Reserva	550	727440	4.09805e+06
Reserva	551	727444	4.09806e+06
Reserva	552	727454	4.09807e+06
Reserva	553	727450	4.09806e+06
Reserva	554	727455	4.09805e+06
Reserva	555	727459	4.09805e+06
Reserva	556	727455	4.09804e+06
Reserva	557	727460	4.09804e+06
Reserva	558	727445	4.09804e+06
Reserva	559	727435	4.09753e+06
Reserva	560	727429	4.09753e+06
Reserva	561	727431	4.09754e+06
Reserva	562	727434	4.09754e+06
Reserva	563	727442	4.09754e+06
Reserva	564	727450	4.09872e+06
Reserva	565	727434	4.09874e+06
Reserva	566	727426	4.09875e+06
Reserva	567	727426	4.09875e+06
Reserva	568	727515	4.09908e+06
Reserva	569	727852	4.0999e+06
Reserva	570	727792	4.10096e+06
Reserva	571	727496	4.10102e+06
Reserva	572	727490	4.10103e+06
Reserva	573	727831	4.09573e+06
Reserva	574	727289	4.09706e+06
Reserva	575	727295	4.09706e+06
Reserva	576	727294	4.09706e+06
Reserva	577	727295	4.09706e+06
Reserva	578	727847	4.10148e+06
Reserva	579	727848	4.10148e+06
Reserva	580	727850	4.10147e+06
Reserva	581	726867	4.10326e+06
Reserva	582	727057	4.10279e+06
Reserva	583	726888	4.10274e+06
Reserva	584	726886	4.10274e+06
Reserva	585	726885	4.10274e+06
Reserva	586	726890	4.10274e+06
Reserva	587	726233	4.10284e+06
Reserva	588	727628	4.10114e+06
Reserva	589	727625	4.10115e+06
Reserva	590	727613	4.10114e+06
Reserva	591	727610	4.10115e+06
Reserva	592	727613	4.10116e+06
Reserva	593	726984	4.09681e+06
Reserva	594	727049	4.10059e+06
Reserva	595	727045	4.10078e+06
Reserva	596	727044	4.10078e+06
Reserva	597	727043	4.10078e+06
Reserva	598	726942	4.10078e+06
Reserva	599	727399	4.09735e+06
Reserva	600	727401	4.09735e+06
Reserva	601	727397	4.09735e+06
Reserva	602	727397	4.09735e+06
Reserva	603	727400	4.09734e+06
Reserva	604	727397	4.09734e+06
Reserva	605	727397	4.09734e+06
Reserva	606	727395	4.09734e+06
Reserva	607	727395	4.09734e+06
Reserva	608	727397	4.09734e+06
Reserva	609	727395	4.09734e+06
Reserva	610	727393	4.09733e+06
Reserva	611	727393	4.09733e+06
Rocina	612	717207	4.11411e+06
Rocina	613	715871	4.11434e+06
Rocina	614	715038	4.11544e+06
Rocina	615	715069	4.11542e+06
Rocina	616	715729	4.115e+06
Rocina	617	721806	4.11289e+06
Rocina	618	715085	4.11526e+06
Rocina	619	716928	4.11452e+06
Rocina	620	714737	4.11549e+06
Rocina	621	714772	4.11561e+06
Rocina	622	714782	4.11561e+06
Rocina	623	714809	4.11557e+06
Rocina	624	717731	4.11366e+06
Rocina	625	719504	4.11342e+06
Rocina	626	715988	4.11473e+06
Rocina	627	721414	4.11226e+06
Rocina	628	721284	4.11228e+06
Rocina	629	718450	4.11342e+06
Rocina	630	718457	4.11343e+06
Rocina	631	721442	4.11301e+06
Rocina	632	721430	4.11301e+06
Rocina	633	721573	4.11298e+06
Rocina	634	714910	4.11518e+06
Rocina	635	714936	4.11517e+06
Rocina	636	714983	4.11519e+06
Rocina	637	715019	4.1152e+06
Rocina	638	718447	4.11343e+06
Rocina	639	721552	4.11297e+06
Rocina	640	717076	4.1145e+06
Rocina	641	715887	4.11501e+06
Rocina	642	714938	4.11518e+06
Rocina	643	717838	4.11357e+06
Rocina	644	718443	4.11343e+06
Rocina	645	718446	4.11342e+06
Rocina	646	718461	4.11342e+06
Rocina	647	721402	4.11225e+06
Rocina	648	721282	4.11228e+06
Rocina	649	718443	4.11344e+06
Rocina	650	718446	4.11344e+06
Rocina	651	717836	4.11359e+06
Rocina	652	717826	4.1136e+06
Rocina	653	717825	4.1136e+06
Rocina	654	717816	4.1136e+06
Rocina	655	717817	4.11359e+06
Rocina	656	717816	4.11358e+06
Rocina	657	717793	4.11356e+06
Rocina	658	717798	4.11355e+06
Rocina	659	717797	4.11355e+06
Rocina	660	717794	4.11354e+06
Rocina	661	717795	4.11354e+06
Rocina	662	717784	4.11354e+06
Rocina	663	717797	4.11355e+06
Rocina	664	717799	4.11355e+06
Rocina	665	716449	4.11459e+06
Rocina	666	716482	4.11459e+06
Rocina	667	716482	4.11459e+06
Rocina	668	716481	4.1146e+06
Rocina	669	716464	4.11461e+06
Rocina	670	716460	4.11461e+06
Rocina	671	716454	4.11461e+06
Rocina	672	716456	4.11461e+06
Rocina	673	716415	4.11462e+06
Rocina	674	714984	4.11519e+06
Rocina	675	714987	4.11519e+06
Rocina	676	714772	4.1156e+06
Rocina	677	714758	4.1156e+06
Rocina	678	714735	4.11561e+06
Rocina	679	714733	4.11562e+06
Rocina	680	714732	4.11562e+06
Rocina	681	714742	4.11564e+06
Rocina	682	714744	4.11564e+06
Rocina	683	714741	4.11565e+06
Rocina	684	714741	4.11566e+06
Rocina	685	714741	4.11566e+06
Rocina	686	714741	4.11566e+06
Rocina	687	714728	4.11566e+06
Rocina	688	714721	4.11565e+06
Rocina	689	714721	4.11565e+06
Rocina	690	714726	4.11565e+06
Rocina	691	714728	4.11565e+06
Rocina	692	714729	4.11565e+06
Rocina	693	714731	4.11564e+06
Rocina	694	714780	4.11563e+06
Rocina	695	714786	4.11562e+06
Rocina	696	714803	4.11565e+06
Rocina	697	714798	4.11564e+06
Rocina	698	714785	4.11556e+06
Rocina	699	714779	4.11556e+06
Rocina	700	714774	4.11556e+06
Rocina	701	714880	4.11555e+06
Rocina	702	714882	4.11555e+06
Rocina	703	714884	4.11556e+06
Rocina	704	714680	4.11554e+06
Rocina	705	714690	4.11554e+06
Rocina	706	714693	4.11554e+06
Rocina	707	714690	4.11554e+06
Rocina	708	714669	4.11555e+06
Rocina	709	714658	4.11555e+06
Rocina	710	714658	4.11555e+06
Rocina	711	714660	4.11554e+06
Rocina	712	714661	4.11554e+06
Rocina	713	714655	4.11554e+06
Rocina	714	714659	4.11555e+06
Rocina	715	714657	4.11556e+06
Rocina	716	714656	4.11556e+06
Rocina	717	714655	4.11556e+06
Rocina	718	714655	4.11556e+06
Rocina	719	714651	4.11556e+06
Rocina	720	714649	4.11556e+06
Rocina	721	714650	4.11556e+06
Rocina	722	714636	4.11556e+06
Rocina	723	714633	4.11555e+06
Rocina	724	714635	4.11555e+06
Rocina	725	714636	4.11555e+06
Rocina	726	714627	4.11555e+06
Rocina	727	714630	4.11555e+06
Rocina	728	714628	4.11555e+06
Rocina	729	715889	4.11502e+06
Rocina	730	715884	4.11502e+06
Rocina	731	715885	4.11502e+06
Rocina	732	715891	4.11502e+06
Rocina	733	715893	4.11502e+06
Rocina	734	715892	4.11502e+06
Rocina	735	715893	4.11502e+06
Rocina	736	715893	4.11502e+06
Rocina	737	719934	4.11308e+06
Rocina	738	719933	4.11308e+06
Rocina	739	720752	4.11309e+06
Rocina	740	714778	4.11555e+06

## Sheet: Vertex Coordinates
Location of the vertices of the five study plots
Coordinate reference system	WGS 84 / UTM zone 29N
Population	Vertex	X	Y
Hato Ratón	0	737397	4.11848e+06
Hato Ratón	1	737502	4.11849e+06
Hato Ratón	2	737673	4.1185e+06
Hato Ratón	3	737829	4.11851e+06
Hato Ratón	4	737912	4.11852e+06
Hato Ratón	5	738101	4.11824e+06
Hato Ratón	6	737601	4.11788e+06
Hato Ratón	7	737329	4.11767e+06
Hato Ratón	8	737263	4.11763e+06
Hato Ratón	9	737368	4.11749e+06
Hato Ratón	10	737294	4.11743e+06
Hato Ratón	11	737399	4.1173e+06
Hato Ratón	12	737042	4.11698e+06
Hato Ratón	13	737057	4.11694e+06
Hato Ratón	14	737046	4.11691e+06
Hato Ratón	15	737061	4.11688e+06
Hato Ratón	16	737123	4.11682e+06
Hato Ratón	17	736985	4.1167e+06
Hato Ratón	18	736540	4.11698e+06
Hato Ratón	19	736198	4.1172e+06
Hato Ratón	20	735932	4.11739e+06
Hato Ratón	21	736717	4.11794e+06
Hato Ratón	22	737090	4.11829e+06
Hato Ratón	23	737242	4.11848e+06
Hato Ratón	24	737257	4.11854e+06
Hato Ratón	25	737333	4.11857e+06
Hato Ratón	26	737397	4.11848e+06
Hato Ratón	0	737397	4.11848e+06
Hinojos	0	729628	4.12154e+06
Hinojos	1	729693	4.12159e+06
Hinojos	2	729747	4.12164e+06
Hinojos	3	729853	4.12176e+06
Hinojos	4	730072	4.12201e+06
Hinojos	5	730299	4.12234e+06
Hinojos	6	730395	4.12248e+06
Hinojos	7	730452	4.12254e+06
Hinojos	8	730512	4.12261e+06
Hinojos	9	730587	4.12276e+06
Hinojos	10	730632	4.12284e+06
Hinojos	11	730888	4.12292e+06
Hinojos	12	731302	4.12313e+06
Hinojos	13	731687	4.12336e+06
Hinojos	14	731843	4.12344e+06
Hinojos	15	732099	4.12353e+06
Hinojos	16	732259	4.12358e+06
Hinojos	17	732338	4.12333e+06
Hinojos	18	732382	4.12318e+06
Hinojos	19	732450	4.12297e+06
Hinojos	20	732287	4.12291e+06
Hinojos	21	732189	4.12288e+06
Hinojos	22	731902	4.12278e+06
Hinojos	23	731821	4.12277e+06
Hinojos	24	731727	4.12287e+06
Hinojos	25	731664	4.12296e+06
Hinojos	26	731626	4.12298e+06
Hinojos	27	731518	4.12293e+06
Hinojos	28	731482	4.12291e+06
Hinojos	29	731406	4.12284e+06
Hinojos	30	731399	4.12282e+06
Hinojos	31	731332	4.12273e+06
Hinojos	32	731233	4.12261e+06
Hinojos	33	731172	4.12256e+06
Hinojos	34	731128	4.12239e+06
Hinojos	35	731115	4.12234e+06
Hinojos	36	730987	4.12233e+06
Hinojos	37	730863	4.12231e+06
Hinojos	38	730744	4.12237e+06
Hinojos	39	730668	4.12242e+06
Hinojos	40	730579	4.12238e+06
Hinojos	41	730470	4.12233e+06
Hinojos	42	730437	4.12232e+06
Hinojos	43	730440	4.12228e+06
Hinojos	44	730439	4.12225e+06
Hinojos	45	730440	4.12221e+06
Hinojos	46	730434	4.12216e+06
Hinojos	47	730418	4.12203e+06
Hinojos	48	730420	4.12191e+06
Hinojos	49	730574	4.12159e+06
Hinojos	50	730224	4.12155e+06
Hinojos	51	730037	4.12157e+06
Hinojos	52	729608	4.12146e+06
Hinojos	53	729584	4.12149e+06
Hinojos	0	729628	4.12154e+06
Matasgordas	0	727656	4.11586e+06
Matasgordas	1	727848	4.11504e+06
Matasgordas	2	727966	4.11458e+06
Matasgordas	3	728048	4.11414e+06
Matasgordas	4	728181	4.11396e+06
Matasgordas	5	728569	4.11326e+06
Matasgordas	6	728890	4.11335e+06
Matasgordas	7	729199	4.11348e+06
Matasgordas	8	729562	4.11358e+06
Matasgordas	9	729784	4.1136e+06
Matasgordas	10	730020	4.11338e+06
Matasgordas	11	730189	4.11322e+06
Matasgordas	12	730327	4.11301e+06
Matasgordas	13	730466	4.11285e+06
Matasgordas	14	730525	4.11285e+06
Matasgordas	15	730577	4.11278e+06
Matasgordas	16	730577	4.11271e+06
Matasgordas	17	730553	4.11263e+06
Matasgordas	18	730466	4.11256e+06
Matasgordas	19	730379	4.11253e+06
Matasgordas	20	730326	4.11257e+06
Matasgordas	21	730232	4.1126e+06
Matasgordas	22	730106	4.11258e+06
Matasgordas	23	729875	4.1125e+06
Matasgordas	24	729962	4.11244e+06
Matasgordas	25	730029	4.11238e+06
Matasgordas	26	730111	4.11235e+06
Matasgordas	27	730134	4.11227e+06
Matasgordas	28	730209	4.11223e+06
Matasgordas	29	730227	4.11218e+06
Matasgordas	30	729976	4.112e+06
Matasgordas	31	729840	4.11193e+06
Matasgordas	32	729691	4.11179e+06
Matasgordas	33	729691	4.1119e+06
Matasgordas	34	729660	4.11193e+06
Matasgordas	35	729568	4.11192e+06
Matasgordas	36	729562	4.11196e+06
Matasgordas	37	729495	4.11208e+06
Matasgordas	38	729524	4.11221e+06
Matasgordas	39	729508	4.11226e+06
Matasgordas	40	729301	4.11247e+06
Matasgordas	41	729208	4.11246e+06
Matasgordas	42	729125	4.11254e+06
Matasgordas	43	728947	4.11278e+06
Matasgordas	44	728581	4.11297e+06
Matasgordas	45	728382	4.11285e+06
Matasgordas	46	728769	4.11235e+06
Matasgordas	47	728945	4.11205e+06
Matasgordas	48	728914	4.1119e+06
Matasgordas	49	729014	4.11184e+06
Matasgordas	50	729012	4.11169e+06
Matasgordas	51	728740	4.11132e+06
Matasgordas	52	728524	4.11097e+06
Matasgordas	53	728333	4.11079e+06
Matasgordas	54	728331	4.11059e+06
Matasgordas	55	728094	4.11027e+06
Matasgordas	56	727803	4.11021e+06
Matasgordas	57	727585	4.11026e+06
Matasgordas	58	727456	4.11039e+06
Matasgordas	59	727296	4.1104e+06
Matasgordas	60	727036	4.11032e+06
Matasgordas	61	726892	4.1104e+06
Matasgordas	62	726950	4.11065e+06
Matasgordas	63	726837	4.11073e+06
Matasgordas	64	726768	4.11089e+06
Matasgordas	65	726677	4.11102e+06
Matasgordas	66	726575	4.11119e+06
Matasgordas	67	726336	4.11108e+06
Matasgordas	68	726073	4.11129e+06
Matasgordas	69	725806	4.11144e+06
Matasgordas	70	725699	4.11194e+06
Matasgordas	71	725574	4.11216e+06
Matasgordas	72	725288	4.11276e+06
Matasgordas	73	725452	4.11289e+06
Matasgordas	74	725497	4.11294e+06
Matasgordas	75	725525	4.11305e+06
Matasgordas	76	725551	4.11317e+06
Matasgordas	77	725574	4.11334e+06
Matasgordas	78	725553	4.11347e+06
Matasgordas	79	725659	4.11369e+06
Matasgordas	80	725886	4.11451e+06
Matasgordas	81	726114	4.11514e+06
Matasgordas	82	726265	4.11568e+06
Matasgordas	83	726641	4.1157e+06
Matasgordas	84	727387	4.11568e+06
Matasgordas	85	727474	4.11573e+06
Matasgordas	86	727612	4.11587e+06
Matasgordas	0	727656	4.11586e+06
Reserva	0	727579	4.10305e+06
Reserva	1	727846	4.1027e+06
Reserva	2	727966	4.10198e+06
Reserva	3	728047	4.10078e+06
Reserva	4	727928	4.10017e+06
Reserva	5	727919	4.09992e+06
Reserva	6	727817	4.09963e+06
Reserva	7	727841	4.09924e+06
Reserva	8	727626	4.09861e+06
Reserva	9	727591	4.09808e+06
Reserva	10	727546	4.09758e+06
Reserva	11	727608	4.09709e+06
Reserva	12	727619	4.09685e+06
Reserva	13	727670	4.09668e+06
Reserva	14	727734	4.09653e+06
Reserva	15	727758	4.09629e+06
Reserva	16	727798	4.09617e+06
Reserva	17	727842	4.09609e+06
Reserva	18	727913	4.09601e+06
Reserva	19	727900	4.09582e+06
Reserva	20	727964	4.0957e+06
Reserva	21	727527	4.09566e+06
Reserva	22	727027	4.09639e+06
Reserva	23	726861	4.0968e+06
Reserva	24	727029	4.09728e+06
Reserva	25	726994	4.09771e+06
Reserva	26	726989	4.09917e+06
Reserva	27	727005	4.10017e+06
Reserva	28	726938	4.10055e+06
Reserva	29	726854	4.10088e+06
Reserva	30	727063	4.10119e+06
Reserva	31	727032	4.10183e+06
Reserva	32	726162	4.10272e+06
Reserva	33	726186	4.103e+06
Reserva	34	726207	4.10329e+06
Reserva	35	726529	4.1033e+06
Reserva	36	726882	4.10338e+06
Reserva	37	727146	4.10339e+06
Reserva	0	727579	4.10305e+06
Rocina	0	714562	4.11562e+06
Rocina	1	714632	4.11558e+06
Rocina	2	714736	4.1157e+06
Rocina	3	714831	4.1157e+06
Rocina	4	714948	4.11587e+06
Rocina	5	715371	4.11578e+06
Rocina	6	715528	4.11573e+06
Rocina	7	716216	4.11546e+06
Rocina	8	716481	4.11535e+06
Rocina	9	717610	4.11467e+06
Rocina	10	717279	4.11436e+06
Rocina	11	717631	4.11412e+06
Rocina	12	718449	4.11421e+06
Rocina	13	718521	4.11428e+06
Rocina	14	718848	4.11424e+06
Rocina	15	718975	4.11396e+06
Rocina	16	720036	4.11349e+06
Rocina	17	720217	4.11318e+06
Rocina	18	720478	4.11303e+06
Rocina	19	720941	4.1132e+06
Rocina	20	721008	4.11322e+06
Rocina	21	721127	4.11312e+06
Rocina	22	721327	4.11304e+06
Rocina	23	721541	4.11304e+06
Rocina	24	721868	4.11288e+06
Rocina	25	721840	4.11281e+06
Rocina	26	721579	4.11294e+06
Rocina	27	721346	4.11297e+06
Rocina	28	721405	4.11264e+06
Rocina	29	721529	4.11264e+06
Rocina	30	721598	4.11252e+06
Rocina	31	721594	4.11241e+06
Rocina	32	721459	4.11218e+06
Rocina	33	721390	4.11224e+06
Rocina	34	721311	4.11227e+06
Rocina	35	721228	4.1122e+06
Rocina	36	721172	4.11213e+06
Rocina	37	721143	4.1122e+06
Rocina	38	721169	4.11225e+06
Rocina	39	721230	4.11226e+06
Rocina	40	721264	4.11231e+06
Rocina	41	721342	4.11232e+06
Rocina	42	721300	4.11237e+06
Rocina	43	721215	4.11245e+06
Rocina	44	721111	4.11251e+06
Rocina	45	720926	4.11254e+06
Rocina	46	720591	4.1125e+06
Rocina	47	720356	4.11239e+06
Rocina	48	720107	4.1125e+06
Rocina	49	720001	4.11267e+06
Rocina	50	719880	4.11291e+06
Rocina	51	719222	4.11319e+06
Rocina	52	718864	4.11332e+06
Rocina	53	718152	4.11346e+06
Rocina	54	717980	4.11346e+06
Rocina	55	717817	4.1135e+06
Rocina	56	717749	4.11352e+06
Rocina	57	717704	4.11359e+06
Rocina	58	717634	4.11364e+06
Rocina	59	717670	4.11377e+06
Rocina	60	717694	4.1139e+06
Rocina	61	717554	4.11397e+06
Rocina	62	717428	4.11394e+06
Rocina	63	717314	4.11399e+06
Rocina	64	717238	4.11405e+06
Rocina	65	717159	4.11413e+06
Rocina	66	717134	4.11421e+06
Rocina	67	716993	4.11425e+06
Rocina	68	716790	4.11435e+06
Rocina	69	716607	4.1145e+06
Rocina	70	716318	4.11461e+06
Rocina	71	716183	4.11462e+06
Rocina	72	716051	4.11457e+06
Rocina	73	715955	4.11448e+06
Rocina	74	715917	4.11434e+06
Rocina	75	715885	4.11431e+06
Rocina	76	715756	4.11435e+06
Rocina	77	715567	4.11444e+06
Rocina	78	715550	4.11455e+06
Rocina	79	715380	4.11467e+06
Rocina	80	715268	4.11476e+06
Rocina	81	715062	4.11496e+06
Rocina	82	715172	4.11505e+06
Rocina	83	715246	4.11508e+06
Rocina	84	715164	4.11517e+06
Rocina	85	715021	4.11512e+06
Rocina	86	714930	4.11511e+06
Rocina	87	714779	4.11518e+06
Rocina	88	714694	4.11533e+06
Rocina	89	714467	4.11534e+06
Rocina	90	714467	4.11534e+06
Rocina	91	714498	4.11558e+06
Rocina	92	714562	4.11562e+06
